# Supplementary material for: Hydrogen Gas Inhalation Improved Intestinal Microbiota in Ulcerative Colitis: A Randomised Double-Blind Placebo-Controlled Trial
Source: Biomedicines. 2025 Jul 23;13(8):1799. doi: 10.3390/biomedicines13081799 (PMC12383636; doi:10.3390/biomedicines13081799)
Supplement: Supplementary file 1 [file biomedicines-13-01799-s001.zip]

Archive with 1 entries (1 files):
- biomedicines-3688797-supplementary.pdf
